# Supplementary material for: A novel polyester–drug nanoconjugate with subtype selectivity for high efficacy against PSMA-positive prostate cancer
Source: Regen Biomater. 2026 Apr 11;13:rbag072. doi: 10.1093/rb/rbag072 (PMC13218377; doi:10.1093/rb/rbag072)
Supplement: rbag072_Supplementary_Data [file rbag072_supplementary_data.zip]

Archive with 1 entries (1 files):
- 最终上传版-Supporting files-20260410.docx
